# Supplementary material for: Carotenoid Nostoxanthin Production by Sphingomonas sp. SG73 Isolated from Deep Sea Sediment
Source: Mar Drugs. 2021 May 14;19(5):274. doi: 10.3390/md19050274 (PMC8156329; doi:10.3390/md19050274)
Supplement: Supplementary file 1 [file marinedrugs-19-00274-s001.zip]

Archive with 1 entries (1 files):
- marinedrugs-1195820-supplementary.pptx
